# Supplementary material for: Immunoenhancing Effects of Jeju Agastache rugosa Extracts on NK Cell Activity and Lymphocyte Proliferation in Cyclophosphamide-Induced Immunosuppression
Source: Pharmaceuticals (Basel). 2025 Jul 28;18(8):1129. doi: 10.3390/ph18081129 (PMC12389359; doi:10.3390/ph18081129)
Supplement: Supplementary file 1 [file pharmaceuticals-18-01129-s001.zip]

Archive with 1 entries (1 files):
- pharmaceuticals-3666312-supplementary.pdf
